# Supplementary material for: ExEmPLAR (Extracting, Exploring, and Embedding Pathways Leading to Actionable Research): a user-friendly interface for knowledge graph mining
Source: Bioinformatics. 2024 Jan 4;40(1):btad779. doi: 10.1093/bioinformatics/btad779 (PMC10812875; doi:10.1093/bioinformatics/btad779)
Supplement: btad779_Supplementary_Data [file btad779_supplementary_data.zip]

Archive with 1 entries (1 files):
- Supplemental Information/Trypanosoma_exemplar.pickle
